# Supplementary material for: Manatees display diel trends in acoustic activity at two microhabitats in Belize
Source: PLoS One. 2023 Nov 17;18(11):e0294600. doi: 10.1371/journal.pone.0294600 (PMC10655963; doi:10.1371/journal.pone.0294600)
Supplement: S1 Table — (XLSX) [file pone.0294600.s001.xlsx]

## Sheet: Site A
Date	Time	NoCalls	Tonal	Atonal	NoBoats
2017-07-08	1000	23	21	2	0
2017-07-08	1100	0	0	0	0
2017-07-08	1200	0	0	0	0
2017-07-08	1300	0	0	0	0
2017-07-08	1400	0	0	0	0
2017-07-08	1500	0	0	0	1
2017-07-08	1600	40	40	0	2
2017-07-08	1700	7	2	5	1
2017-07-08	1800	3	2	1	1
2017-07-08	1900	0	0	0	0
2017-07-08	2000	2	2	0	0
2017-07-08	2100	0	0	0	0
2017-07-08	2200	62	56	6	0
2017-07-08	2300	20	15	5	0
2017-07-09	2400	59	47	12	0
2017-07-09	100	81	69	12	0
2017-07-09	200	36	28	8	0
2017-07-09	300	96	88	8	0
2017-07-09	400	293	274	19	0
2017-07-09	500	1	0	1	0
2017-07-09	600	16	11	5	0
2017-07-09	700	4	1	3	0
2017-07-09	800	1	0	1	0
2017-07-09	900	3	0	3	4
2017-07-09	1000	6	4	2	1
2017-07-09	1100	10	8	2	0
2017-07-09	1200	0	0	0	0
2017-07-09	1300	0	0	0	0
2017-07-09	1400	0	0	0	2
2017-07-09	1500	0	0	0	0
2017-07-09	1600	62	61	1	2
2017-07-09	1700	11	10	1	0
2017-07-09	1800	0	0	0	1
2017-07-09	1900	4	4	0	0
2017-07-09	2000	32	31	1	0
2017-07-09	2100	0	0	0	0
2017-07-09	2200	19	10	9	0
2017-07-09	2300	127	113	14	0
2022-07-10	2400	179	138	41	0
2022-07-10	100	127	84	43	0
2022-07-10	200	167	145	22	0
2022-07-10	300	123	121	2	0
2022-07-10	400	93	89	4	0
2022-07-10	500	121	101	20	0
2022-07-10	600	5	0	5	0
2022-07-10	700	0	0	0	0
2022-07-10	800	0	0	0	0
2022-07-10	900	0	0	0	0
2022-07-10	1014	0	0	0	0
2017-07-13	1700	0	0	0	0
2017-07-13	1800	0	0	0	0
2017-07-13	1900	0	0	0	0
2017-07-13	2000	0	0	0	0
2017-07-13	2100	0	0	0	0
2017-07-13	2200	44	42	2	0
2017-07-13	2300	65	50	15	0
2022-07-14	2400	10	9	1	0
2022-07-14	100	0	0	0	0
2022-07-14	200	0	0	0	0
2022-07-14	300	46	9	37	0
2022-07-14	400	2	2	0	0
2022-07-14	500	0	0	0	0
2022-07-14	600	0	0	0	0
2022-07-14	700	0	0	0	0
2022-07-14	800	1	1	0	0
2022-07-14	900	0	0	0	0
2022-07-14	1000	0	0	0	1
2022-07-14	1100	0	0	0	2
2022-07-14	1200	0	0	0	2
2022-07-14	1300	0	0	0	4
2022-07-14	1400	OUT OF WATER	OUT OF WATER	OUT OF WATER
2022-07-14	1500	0	0	0	1
2022-07-14	1600	3	3	0	3
2022-07-14	1700	2	1	1	4
2022-07-14	1800	13	4	9	1
2022-07-14	1900	3	2	1	0
2022-07-14	2000	0	0	0	0
2022-07-14	2100	0	0	0	0
2022-07-14	2200	0	0	0	0
2022-07-14	2300	0	0	0	0
2017-07-15	2400	0	0	0	0
2017-07-15	100	0	0	0	0
2017-07-15	200	0	0	0	0
2017-07-15	300	0	0	0	0
2017-07-15	400	0	0	0	0
2017-07-15	500	16	16	0	0
2017-07-15	600	54	51	3	1
2017-07-15	700	0	0	0	4
2017-07-15	800	0	0	0	2
2017-07-15	900	0	0	0	1
2017-07-15	1000	0	0	0	1
2017-07-15	1100	0	0	0	1
2017-07-15	1200	0	0	0	0
2017-07-15	1300	0	0	0	0
2017-07-15	1400	0	0	0	0
2017-07-15	1500	0	0	0	2
2017-07-15	1600	0	0	0	1
2017-07-15	1700	0	0	0	3
2017-07-15	1800	0	0	0	2
2017-07-15	1900	0	0	0	0
2017-07-15	2000	3	3	0	1
2017-07-15	2100	0	0	0	0
2017-07-15	2200	0	0	0	0
2017-07-15	2300	0	0	0	0
2017-07-16	2400	0	0	0	0
2017-07-16	100	0	0	0	0
2017-07-16	200	0	0	0	0
2017-07-16	300	0	0	0	0
2017-07-16	400	0	0	0	0
2017-07-16	500	52	46	6	0
2017-07-16	600	0	0	0	0
2017-07-16	700	0	0	0	2
2017-07-16	800	0	0	0	1
2017-07-16	900	0	0	0	2
2017-07-16	1000	1	1	0	2
2017-07-16	1100	63	63	0	3
2017-07-16	1200	0	0	0	1
2017-07-16	1300	0	0	0	1
2017-07-16	1400	0	0	0	1
2017-07-16	1500	0	0	0	0
2017-07-16	1600	0	0	0	3
2017-07-16	1700	0	0	0	0
2017-07-16	1800	0	0	0	3
2017-07-16	1900	0	0	0	1
2017-07-16	2000	0	0	0	1
2017-07-16	2100	0	0	0	1
2017-07-16	2200	0	0	0	0
2017-07-16	2300	0	0	0	0
2017-07-17	2400	0	0	0	0
2017-07-17	100	0	0	0	0
2017-07-17	200	0	0	0	0
2017-07-17	300	0	0	0	0
2017-07-17	400	0	0	0	0
2017-07-17	500	0	0	0	0
2017-07-17	600	6	6	0	0
			1884	333	74

## Sheet: Site B
Date	Time	NoCalls	Tonal	Atonal	NoBoats
2018-01-10	1400	0	0	0	0
2018-01-10	1500	0	0	0	0
2018-01-10	1600	0	0	0	1
2018-01-10	1700	0	0	0	NA
2018-01-10	1800	NA	NA	NA	NA
2018-01-10	1900	0	0	0	0
2018-01-10	2000	0	0	0	0
2018-01-10	2100	5	4	1	0
2018-01-10	2200	10	10	0	0
2018-01-10	2300	0	0	0	0
2018-01-11	2400	0	0	0	0
2018-01-11	100	0	0	0	0
2018-01-11	200	0	0	0	0
2018-01-11	300	0	0	0	0
2018-01-11	400	0	0	0	0
2018-01-11	500	0	0	0	0
2018-01-11	600	1	1	0	0
2018-01-11	700	0	0	0	1
2018-01-11	800	2	2	0	1
2018-01-11	900	0	0	0	0
2018-01-11	1000	0	0	0	2
2018-01-11	1100	10	10	0	1
2018-01-11	1200	9	7	2	0
2018-01-11	1300	3	3	0	1
2018-01-11	1400	0	0	0	2
2018-01-11	1500	0	0	0	0
2018-01-11	1600	0	0	0	0
2018-01-11	1700	0	0	0	5
2018-01-11	1800	19	19	0	2
2018-01-11	1900	0	0	0	0
2018-01-11	2000	0	0	0	0
2018-01-11	2100	0	0	0	0
2018-01-11	2200	0	0	0	0
2018-01-11	2300	0	0	0	0
2018-01-12	2400	0	0	0	0
2018-01-12	100	0	0	0	0
2018-01-12	200	0	0	0	0
2018-01-12	300	0	0	0	0
2018-01-12	400	0	0	0	0
2018-01-12	500	0	0	0	0
2018-01-12	600	0	0	0	0
2018-01-12	700	1	1	0	5
2018-01-12	800	0	0	0	3
2018-01-12	900	0	0	0	2
2018-01-12	1000	0	0	0	2
2018-01-12	1100	1	1	0	2
2018-01-12	1200	12	9	3	2
2018-01-12	1300	1	0	0	0
2018-01-12	1400	13	5	8	1
2018-01-12	1500	3	2	1	0
2018-01-12	1600	0	0	0	0
2018-01-12	1700	6	5	1	3
2018-01-12	1800	2	2	0	3
2018-01-12	1900	0	0	0	0
2018-01-12	2000	6	6	0	0
2018-01-12	2100	0	0	0	0
2018-01-12	2200	0	0	0	0
2018-01-12	2300	0	0	0	0
2018-01-13	2400	0	0	0	0
2018-01-13	100	0	0	0	0
2018-01-13	200	0	0	0	0
2018-01-13	300	0	0	0	0
2018-01-13	400	0	0	0	0
2018-01-13	500	0	0	0	0
2018-01-13	600	0	0	0	0
2018-01-13	700	0	0	0	1
2018-01-13	800	18	14	4	1
2018-01-13	900	0	0	0	1
2018-01-13	1000	2	2	0	4
2018-01-13	1100	6	6	0	1
2018-01-13	1200	24	24	0	0
2018-01-13	1300	57	55	2	2
2018-01-13	1400	55	52	3	0
2018-01-13	1500	16	13	3	1
2018-01-13	1600	0	0	0	3
2018-01-13	1700	5	5	0	4
2018-01-13	1800	1	1	0	0
2018-01-13	1900	0	0	0	0
2018-01-13	2000	0	0	0	0
2018-01-13	2100	0	0	0	0
2018-01-13	2200	0	0	0	0
2018-01-13	2300	0	0	0	0
2018-01-14	2400	0	0	0	0
2018-01-14	100	0	0	0	0
2018-01-14	200	0	0	0	1
2018-01-14	300	0	0	0	0
2018-01-14	400	0	0	0	0
2018-01-14	500	0	0	0	0
2018-01-14	600	0	0	0	0
2018-01-14	700	2	2	0	0
2018-01-14	800	1	1	0	0
2018-01-14	900	0	0	0	1
2018-01-14	1000	0	0	0	0
2018-01-14	1100	1	1	0	2
2018-01-14	1200	0	0	0	1
2018-01-14	1300	7	4	3	2
2018-01-14	1400	2	0	2	2
2018-01-14	1500	5	1	4	0
2018-01-14	1600	5	2	3	0
2018-01-14	1700	35	7	28	3
2018-01-14	1800	1	1	0	0
2018-01-14	1900	0	0	0	0
2018-01-14	2000	0	0	0	0
2018-01-14	2100	0	0	0	0
2018-01-14	2200	0	0	0	0
2018-01-14	2300	0	0	0	0
2018-01-15	2400	0	0	0	0
2018-01-15	100	0	0	0	0
2018-01-15	200	0	0	0	0
2018-01-15	300	0	0	0	0
2018-01-15	400	0	0	0	0
2018-01-15	500	0	0	0	0
2018-01-15	600	0	0	0	0
2018-01-15	700	59	58	1	0
2018-01-15	800	23	23	0	1
2018-01-15	900	45	44	1	1
2018-01-15	1000	43	31	12	4
2018-01-15	1100	11	7	4	4
2018-01-15	1200	21	6	15	1
2018-01-15	1300	6	3	3	3
2018-01-15	1400	7	1	6	1
2018-01-15	1500	4	3	1	3
2018-01-15	1600	15	7	8	1
2018-01-15	1700	4	1	3	3
2018-01-15	1800	11	5	6	0
2018-01-15	1900	3	3	0	1
2018-01-15	2000	19	19	0	0
2018-01-15	2100	0	0	0	0
2018-01-15	2200	0	0	0	0
2018-01-15	2300	0	0	0	0
2018-01-16	2400	0	0	0	0
2018-01-16	100	0	0	0	0
2018-01-16	200	0	0	0	0
2018-01-16	300	0	0	0	0
2018-01-16	400	0	0	0	0
2018-01-16	500	0	0	0	1
2018-01-16	600	0	0	0	0
2018-01-16	700	0	0	0	0
2018-01-16	800	5	5	0	2
2018-01-16	900	1	1	0	1
2018-01-16	1000	46	32	14	7
2018-01-16	1100	6	5	1	2
2018-01-16	1200	18	15	3	3
2018-01-16	1300	3	3	0	1
2018-01-16	1400	2	2	0	1
2018-01-16	1500	0	0	0	2
2018-01-16	1600	0	0	0	3
2018-01-16	1700	0	0	0	1
2018-01-16	1800	22	22	0	1
2018-01-16	1900	2	2	0	0
2018-01-16	2000	0	0	0	0
2018-01-16	2100	0	0	0	0
2018-01-16	2200	0	0	0	0
2018-01-16	2300	0	0	0	0
2018-01-17	2400	0	0	0	0
2018-01-17	100	0	0	0	0
2018-01-17	200	0	0	0	0
2018-01-17	300	0	0	0	0
2018-01-17	400	0	0	0	0
2018-01-17	500	0	0	0	0
2018-01-17	600	0	0	0	0
2018-01-17	700	0	0	0	0
2018-01-17	800	0	0	0	0
2018-01-17	900	0	0	0	2
2018-01-17	1000	5	5	0	5
2018-01-17	1100	0	0	0	3
2018-01-17	1200	0	0	0	2
2018-01-17	1300	0	0	0	1
2018-01-17	1400	0	0	0	2
2018-01-17	1500	0	0	0	2
2018-01-17	1600	2	2	0	0
2018-01-17	1700	42	37	5	1
2018-01-17	1800	0	0	0	0
2018-01-17	1900	0	0	0	0
2018-01-17	2000	0	0	0	0
2018-01-17	2100	0	0	0	0
2018-01-17	2200	2	2	0	0
2018-01-17	2300	0	0	0	0
2018-01-18	2400	0	0	0	0
2018-01-18	100	0	0	0	0
2018-01-18	200	0	0	0	0
2018-01-18	300	0	0	0	0
2018-01-18	400	0	0	0	0
2018-01-18	500	0	0	0	0
2018-01-18	600	0	0	0	0
2018-01-18	700	0	0	0	0
2018-01-18	800	0	0	0	0
2018-01-18	900	1	1	0	1
2018-01-18	1000	0	0	0	2
2018-01-18	1100	0	0	0	1
2018-01-18	1200	0	0	0	1
2018-01-18	1300	0	0	0	0
2018-01-18	1400	0	0	0	2
2018-01-18	1500	0	0	0	0
2018-01-18	1600	0	0	0	1
2018-01-18	1700	0	0	0	0
2018-01-18	1800	0	0	0	0
2018-01-18	1900	0	0	0	0
2018-01-18	2000	0	0	0	0
2018-01-18	2100	0	0	0	0
2018-01-18	2200	0	0	0	0
2018-01-18	2300	0	0	0	0
2018-01-19	2400	0	0	0	0
2018-01-19	100	0	0	0	0
2018-01-19	200	0	0	0	0
2018-01-19	300	0	0	0	0
2018-01-19	400	0	0	0	0
2018-01-19	500	0	0	0	0
2018-01-19	600	0	0	0	0
2018-01-19	700	8	8	0	0
2018-01-19	800	1	1	0	1
2018-01-19	900	8	8	0	3
2018-01-19	1000	38	38	0	3
2018-01-19	1100	19	19	0	1
2018-01-19	1200	27	25	2	0
2018-01-19	1300	21	19	2	3
2018-01-19	1400	39	24	15	0
2018-01-19	1500	61	44	17	2
2018-01-19	1600	21	20	1	3
2018-01-19	1700	0	0	0	2
2018-01-19	1800	0	0	0	1
2018-01-19	1900	0	0	0	0
2018-01-19	2000	0	0	0	0
2018-01-19	2100	0	0	0	0
2018-01-19	2200	0	0	0	0
2018-01-19	2300	0	0	0	0
2018-01-20	2400	0	0	0	0
2018-01-20	100	0	0	0	0
2018-01-20	200	0	0	0	0
2018-01-20	300	0	0	0	0
2018-01-20	400	0	0	0	0
2018-01-20	500	0	0	0	0
2018-01-20	600	0	0	0	0
2018-01-20	700	0	0	0	0	FILE ONLY 35 MINUTES
2018-01-20	800	0	0	0	1
2018-01-20	900	0	0	0	1
2018-01-20	1000	0	0	0	3
2018-01-20	1100	27	27	0	2
			856	188	169
